# Supplementary material for: Effect of crocin and naringenin supplementation in cryopreservation medium on post-thaw rooster sperm quality and expression of apoptosis associated genes
Source: PLoS One. 2020 Oct 29;15(10):e0241105. doi: 10.1371/journal.pone.0241105 (PMC7595379; doi:10.1371/journal.pone.0241105)
Supplement: S1 Data — (XLS) [file pone.0241105.s001.xls]

## Sheet: Sheet
r	treat	TM	PM	VAP	VSL	VCL	LIN	STR	ALH	BCF	Viability	membrane integrity	abnormal forms	MDA	SOD	TAC	GPX	Viable	Apoptotic	dead	mitochondria activity
1	0	59.53	16.88	27.17	13.32	62.15	21.43	49.02	5.32	14.4	69.45	49.41	12.78	4.42	112.45	1.07	48.47	57.11	23.79	19.1	55.09
2	0	58.87	21.16	32.77	22.19	50.16	44.24	67.71	5.38	14.82	62.99	61.15	12.15	4.94	86.78	0.5	56.96	55.5	28.69	15.81	50.5
3	0	67.49	24.43	26.03	15.53	62.95	24.67	59.66	6.03	17.81	64.52	54.44	14.62	4.24	111.2	1.17	50.25	60.88	27.5	11.62	57.28
4	0	62.54	24.62	30.31	15.11	33.92	44.55	49.85	5.12	13.72	62.35	59.26	18.9	3.9	128.88	1.11	57.58	56.24	23.27	20.49	51.69
5	0	56.91	23.1	33.42	15.71	53.17	29.55	47.01	4.43	15.91	64.03	55.42	13.28	3.8	99.23	1.81	56.74	55.04	23.16	21.8	54.57
1	50	60.64	32.45	33.65	22.6	56.3	40.14	67.16	5.04	12.34	72.69	63.06	16.62	3.05	124.58	1.62	50.16	61.95	19.97	18.08	52.63
2	50	64.51	20.29	25.3	22.51	58.4	38.54	88.97	5.81	15.13	66.73	61.13	12.45	2.73	115.87	1.62	54.03	63.64	14.04	22.32	60.23
3	50	72.19	26.62	34.52	13.92	50.87	27.36	40.32	5.18	19.14	72.25	62.29	16.4	3.2	124.04	1.59	69.82	55.43	23.51	21.06	60.19
4	50	61.67	17.05	27.17	10.21	50.45	20.24	37.58	6.09	14.21	64.89	53.65	12.2	3.83	112.93	1.85	60.7	59.12	27.53	13.35	57.73
5	50	61.64	26.52	35.56	17.26	50.13	34.43	48.54	4.28	17.15	56.65	65.33	11.39	2.8	111.97	1.62	54.58	58.55	29	12.45	61.79
1	100	68.74	31.73	35.99	20.76	55.88	37.15	57.68	4.65	13.89	77.72	68.49	12.29	1.67	126.46	2.58	65.14	75.51	14.99	9.5	69.39
2	100	70.18	28.18	38.64	20.39	53.88	37.84	52.77	4.43	16.84	75.05	68.39	15.31	1.83	125.67	1.76	62.05	73.77	15.96	10.27	68.37
3	100	74.05	27.8	24.37	17.43	56.65	30.77	71.52	4.97	15.23	75.47	66.17	11.3	2.22	132.52	1.65	58.42	65.51	16.28	18.21	68.67
4	100	71.08	27.13	34.61	19.64	60.35	32.84	56.75	5.12	19.21	75.24	69.24	12.03	1.98	129.85	2.04	69.52	65.32	15.59	19.09	71.21
5	100	72.02	27.48	26.44	15.22	58.93	26.5	57.56	4.76	15.13	71.47	71.11	13.72	1.83	105.12	1.4	58.45	74.22	14.21	11.57	69.71
1	150	62.51	22.59	33.64	14.58	53.22	22.4	43.34	4.56	15.06	54.99	62.9	14.29	3.47	92.91	1.47	56.08	58.69	21.85	19.46	64.3
2	150	59.57	20.16	26.07	20.99	49.16	42.7	80.51	5.44	14.39	73.94	55.9	12.69	4.19	131.73	1.33	49.08	57.75	20.85	21.4	49.16
3	150	53.54	21.68	34.44	16.5	49.48	33.35	47.91	5.33	14.52	63.06	55.76	16.08	4.07	109.42	1.17	55.46	56.53	25.63	17.84	53.81
4	150	63.63	21.61	29.14	19.64	49.91	37.35	67.4	5.6	12.1	58.92	53	15.91	4.1	98.86	0.68	56.86	53.96	28.79	17.25	48.81
5	150	65.49	22.05	28.39	11.02	53.64	20.54	38.82	4.29	21.38	65.89	59.01	11.41	4.22	108.95	0.91	50.61	59.3	26.8	13.9	53.55
1	0.5	68.27	24.37	31.14	17.37	61.64	28.18	55.78	3.99	22.58	67.98	59.14	16.83	3.59	123.58	1.71	64.52	56.43	23.34	20.23	58.47
2	0.5	66.97	26.5	30.18	14.35	56.5	25.4	47.55	4.64	10.39	64.74	57.64	9.44	2.83	159.58	1.75	63.21	62.44	19.58	17.98	60.12
3	0.5	67.61	32.05	32.78	22.44	51.65	43.45	68.46	4.3	18.32	68.35	60.81	16.04	1.78	102.4	1.58	58.41	61.07	25.07	13.86	61.82
4	0.5	61.45	25.28	34.37	16.84	51.72	32.56	49	5.79	17.95	66.38	67.75	12.43	3.21	106.68	1.67	57.31	61.5	23.41	15.09	56.22
5	0.5	61.67	25.14	30.26	16.11	59.61	27.03	53.24	6.01	9.38	70.9	61.88	13.63	3.17	99.05	1.83	60.05	62.98	18.03	18.99	61.95
1	1	71.14	39.11	34.82	18.28	63.89	28.61	52.5	4.22	27.42	81.63	67.96	14.34	1.54	121.12	2.01	64.15	71.1	13.58	15.32	70.9
2	1	74.51	27.36	38.26	24.86	54.4	45.7	64.98	4.12	15.41	76.58	68	11.81	1.96	118.04	1.71	58.62	69.25	10.52	20.23	73.55
3	1	75.46	26.25	29.1	18.46	49.45	37.33	63.44	5.17	16.44	79.12	64.72	13.91	2.16	128.98	1.78	63.39	67.84	24.3	7.86	64.84
4	1	71.08	26.33	38.91	15.29	61.62	24.81	39.3	5.39	11.32	76.34	70.81	12.87	1.69	120.62	1.96	69.73	74.14	14.7	11.16	71.72
5	1	79.99	35.37	24.6	17.02	59.28	28.71	69.19	4.04	9.92	76.73	75.01	10.21	1.8	134.51	1.79	60.15	75	13.41	11.59	70.5
1	1.5	63.64	27.56	31.92	17.79	56.77	31.34	55.73	4.87	12.42	67.1	56.18	14.35	3.4	96.47	1.12	54.33	58.02	19.28	22.7	62.55
2	1.5	60.04	28.69	28.21	20.7	49.05	42.2	73.38	4.65	16.81	61.59	56.75	14.95	4.11	112.09	1.47	49.72	57.11	26.25	16.64	52.85
3	1.5	55.2	20.67	33.72	16.4	54.05	30.34	48.64	5.1	17.99	68.01	65.49	13.34	4.5	103.4	1.45	53.33	58.84	31.45	9.71	53.08
4	1.5	60.24	20.82	31.85	12.44	56.42	22.05	39.06	5.07	14.34	65.96	60.34	13.43	3.37	109.78	1.19	62.33	52.9	24.74	22.36	56.56
5	1.5	67.61	27.77	26.42	16.51	54.14	30.5	62.49	4.83	14.32	65.89	54.88	13.57	3.71	125.2	1.07	56.31	59.72	20.66	19.62	40.91

## Sheet: Sheet1
treat	total eggs	fertile eggs	hatched eggs	hatching rate
control	50	19	9	47.37
100 nar	50	27	20	74.07
1 crocin	50	26	19	73.08
